# Supplementary material for: Test of the Rehabilitation Goal Screening (ReGoS) Tool to Support Decision Making and Goal Setting in Physical and Rehabilitation Medicine Practice
Source: Int J Environ Res Public Health. 2022 Nov 23;19(23):15562. doi: 10.3390/ijerph192315562 (PMC9738768; doi:10.3390/ijerph192315562)
Supplement: Supplementary file 1 [file ijerph-19-15562-s001.zip]

Archive with 1 entries (1 files):
- ijerph-1970654-supplementary.pdf
